# Supplementary material for: Genomic Epidemiology of Multidrug-Resistant Nontyphoidal Salmonella in Young Children Hospitalized for Gastroenteritis
Source: Microbiol Spectr. 2021 Aug 4;9(1):10.1128/spectrum.00248-21. doi: 10.1128/spectrum.00248-21 (PMC8552638; doi:10.1128/spectrum.00248-21)
Supplement: SUPPLEMENTAL FILE 1 — Supplemental material. Download SPECTRUM00248-21_Supp_2_seq6.xlsx, XLSX file, 0.1 MB [file spectrum00248-21_supp_2_seq6.xlsx]

## Sheet: DATASET S1
DATASET S1 Serovar data, Sequence data, MLST, Sequence Read Archive and SAMN biosample identifiers of 101 Salmonella strains
SRA Accession	BioProject ID	BioSample ID	Isolate ID	Collection date	Host	Host disease	Isolation	Host age (m)	Host sex	Genus	Species	Subspecies	Laboratory serogroup	Laboratory serovar	SISTR serogroup	SISTR O antigen	SISTR H1 antigen	SISTR H2 antigen	SISTR serovar (cgMLST)	SISTR results	SeqSero1 serogroup	SeqSero1 O antigen	SeqSero1 H1 antigen	SeqSero1 H2 antigen	SeqSero1 serovar	SeqSero1 results	SISTR cgMLST	MLST 2.0	Total length (<500 bp)	Num contigs (>500 bp)	N50
SRR13528004	PRJNA678820	SAMN16824763	P024_04/19	April 2019	Children	Salmonella gastroenteritis	Stool	34	Male	Salmonella	enterica	enterica	B	Typhimurium	B	4	i	1,2	Typhimurium	Full	B	4	i	1,2	Typhimurium	Full	19	19	4750124	47	282332
SRR13528003	PRJNA678820	SAMN16824764	P031_04/19	April 2019	Children	Salmonella gastroenteritis	Stool	31	Male	Salmonella	enterica	enterica	B	N/A	B	4	i	-	I 4,[5],12:i:-	Full	B	4	i	-	I 4,[5],12:i:-	Full	34	34	4900741	59	301394
SRR13527991	PRJNA678820	SAMN16824765	P034_04/19	April 2019	Children	Salmonella gastroenteritis	Stool	59	Male	Salmonella	enterica	enterica	B	Typhimurium	B	4	i	1,2	Typhimurium	Full	B	4	i	1,2	Typhimurium	Full	19	19	4787171	69	215542
SRR13527980	PRJNA678820	SAMN16824766	P035_05/19	May 2019	Children	Salmonella gastroenteritis	Stool	10	Male	Salmonella	enterica	enterica	B	N/A	B	4	i	-	I 4,[5],12:i:-	Full	B	4	i	-	I 4,[5],12:i:-	Full	34	34	4983481	76	224289
SRR13527969	PRJNA678820	SAMN16824767	P040_05/19	May 2019	Children	Salmonella gastroenteritis	Stool	5	Male	Salmonella	enterica	enterica	C	N/A	C	7	f,g	-	Rissen	Full	C	7	f,g	-	Rissen	Full	469	469	4897698	58	263473
SRR13527958	PRJNA678820	SAMN16824768	P048_05/19	May 2019	Children	Salmonella gastroenteritis	Stool	32	Female	Salmonella	enterica	enterica	D	Enteritidis	D	9	g,m	-	Enteritidis	Full	D	9	g,m	-	Enteritidis	Full	11	11	4819057	33	371001
SRR13527947	PRJNA678820	SAMN16824769	P055_05/19	May 2019	Children	Salmonella gastroenteritis	Stool	33	Male	Salmonella	enterica	enterica	B	N/A	B	4	i	-	I 4,[5],12:i:-	Full	B	4	i	-	I 4,[5],12:i:-	Full	34	34	4911161	52	266765
SRR13527936	PRJNA678820	SAMN16824770	P073_05/19	May 2019	Children	Salmonella gastroenteritis	Stool	12	Female	Salmonella	enterica	enterica	B	N/A	B	4	i	-	I 4,[5],12:i:-	Full	B	4	i	-	I 4,[5],12:i:-	Full	34	34	5059078	56	279932
SRR13527925	PRJNA678820	SAMN16824771	P080_05/19	May 2019	Children	Salmonella gastroenteritis	Stool	29	Female	Salmonella	enterica	enterica	B	N/A	B	4	i	-	I 4,[5],12:i:-	Full	B	4	i	-	I 4,[5],12:i:-	Full	34	34	4993805	65	230277
SRR13527914	PRJNA678820	SAMN16824772	P094_05/19	May 2019	Children	Salmonella gastroenteritis	Stool	31	Male	Salmonella	enterica	enterica	D	Enteritidis	D	9	g,m	-	Enteritidis	Full	D	9	g,m	-	Enteritidis	Full	11	11	4724086	36	275754
SRR13528002	PRJNA678820	SAMN16824773	P106_05/19	May 2019	Children	Salmonella gastroenteritis	Stool	39	Male	Salmonella	enterica	enterica	D	Enteritidis	D	9	g,m	-	Enteritidis	Full	D	9	g,m	-	Enteritidis	Full	N/A	N/A	5284825	2221	6236
SRR13528000	PRJNA678820	SAMN16824774	P116_06/19	June 2019	Children	Salmonella gastroenteritis	Stool	8	Male	Salmonella	enterica	enterica	B	N/A	B	4	f,g	-	Derby	Full	B	4	f,g	-	Derby	Full	40	40	4791065	54	239638
SRR13527999	PRJNA678820	SAMN16824775	P121_06/19	June 2019	Children	Salmonella gastroenteritis	Stool	24	Female	Salmonella	enterica	enterica	D	Enteritidis	D	9	g,m	-	Enteritidis	Full	D	9	g,m	-	Enteritidis	Full	11	11	4762965	35	310653
SRR13527998	PRJNA678820	SAMN16824776	P122_06/19	June 2019	Children	Salmonella gastroenteritis	Stool	49	Male	Salmonella	enterica	enterica	D	Enteritidis	D	9	g,m	-	Enteritidis	Full	D	9	g,m	-	Enteritidis	Full	11	11	4839791	37	305798
SRR13527997	PRJNA678820	SAMN16824777	P124_06/19	June 2019	Children	Salmonella gastroenteritis	Stool	9	Male	Salmonella	enterica	enterica	B	N/A	B	4	i	-	I 4,[5],12:i:-	Full	B	4	i	-	I 4,[5],12:i:-	Full	19	19	4913240	108	133966
SRR13527996	PRJNA678820	SAMN16824778	P144_06/19	June 2019	Children	Salmonella gastroenteritis	Stool	10	Female	N/A	N/A	N/A	N/A	N/A	N/A	N/A	N/A	N/A	N/A	No result	N/A	N/A	N/A	N/A	N/A	No result	N/A	N/A	N/A	N/A	N/A
SRR13527995	PRJNA678820	SAMN16824779	P160_06/19	June 2019	Children	Salmonella gastroenteritis	Stool	8	Male	Salmonella	enterica	enterica	B	N/A	B	4	f,g	-	Derby	Full	B	4	f,g	-	Derby	Full	40	40	4938994	67	281954
SRR13527994	PRJNA678820	SAMN16824780	P173_06/19	June 2019	Children	Salmonella gastroenteritis	Stool	19	Male	Salmonella	enterica	enterica	D	Enteritidis	D	9	g,m	-	Enteritidis	Full	D	9	g,m	-	Enteritidis	Full	11	11	4755982	41	227874
SRR13527993	PRJNA678820	SAMN16824781	P177_06/19	June 2019	Children	Salmonella gastroenteritis	Stool	11	Male	Salmonella	enterica	enterica	D	Enteritidis	D	9	g,m	-	Enteritidis	Full	D	9	g,m	-	Enteritidis	Full	11	11	4700596	26	421528
SRR13527992	PRJNA678820	SAMN16824782	P185_06/19	June 2019	Children	Salmonella gastroenteritis	Stool	30	Male	Salmonella	enterica	enterica	D	Enteritidis	D	9	g,m	-	Enteritidis	Full	D	9	g,m	-	Enteritidis	Full	11	11	4730888	43	305429
SRR13527990	PRJNA678820	SAMN16824783	P212_07/19	July 2019	Children	Salmonella gastroenteritis	Stool	13	Male	Salmonella	enterica	enterica	B	Typhimurium	B	4	i	1,2	Typhimurium	Full	B	4	i	1,2	Typhimurium	Full	19	19	4773514	59	291645
SRR13527989	PRJNA678820	SAMN16824784	P218_07/19	July 2019	Children	Salmonella gastroenteritis	Stool	32	Female	Salmonella	enterica	enterica	C	N/A	C	7	k	e,n,x	Singapore	Full	C	7	k	e,n,x	Singapore	Full	501	501	4690300	34	229109
SRR13527988	PRJNA678820	SAMN16824785	P228_07/19	July 2019	Children	Salmonella gastroenteritis	Stool	3	Male	Salmonella	enterica	enterica	B	N/A	B	4	i	-	I 4,[5],12:i:-	Full	B	4	i	-	I 4,[5],12:i:-	Full	34	34	4942352	74	223017
SRR13527987	PRJNA678820	SAMN16824786	P229_07/19	July 2019	Children	Salmonella gastroenteritis	Stool	14	Male	Salmonella	enterica	enterica	B	N/A	B	4	i	-	I 4,[5],12:i:-	Full	B	4	i	-	I 4,[5],12:i:-	Full	34	34	4913987	66	224514
SRR13527986	PRJNA678820	SAMN16824787	P235_07/19	July 2019	Children	Salmonella gastroenteritis	Stool	32	Male	Salmonella	enterica	enterica	D	Enteritidis	D	9	g,m	-	Enteritidis	Full	D	9	g,m	-	Enteritidis	Full	11	11	4784693	42	270068
SRR13527985	PRJNA678820	SAMN16824788	P243_07/19	July 2019	Children	Salmonella gastroenteritis	Stool	24	Male	Salmonella	enterica	enterica	D	Enteritidis	D	9	g,m	-	Enteritidis	Full	D	9	g,m	-	Enteritidis	Full	11	11	4726227	46	275515
SRR13527984	PRJNA678820	SAMN16824789	P244_07/19	July 2019	Children	Salmonella gastroenteritis	Stool	22	Male	Salmonella	enterica	enterica	D	Enteritidis	D	9	g,m	-	Enteritidis	Full	D	9	g,m	-	Enteritidis	Full	11	11	4725186	39	400844
SRR13527983	PRJNA678820	SAMN16824790	P260_07/19	July 2019	Children	Salmonella gastroenteritis	Stool	10	Male	Salmonella	enterica	enterica	B	N/A	B	4	i	-	I 4,[5],12:i:-	Full	B	4	i	-	I 4,[5],12:i:-	Full	34	34	5169268	89	224289
SRR13527982	PRJNA678820	SAMN16824791	P270_07/19	July 2019	Children	Salmonella gastroenteritis	Stool	7	Female	Salmonella	enterica	enterica	B	N/A	B	4	i	-	I 4,[5],12:i:-	Full	B	4	i	-	I 4,[5],12:i:-	Full	34	34	5020381	76	270491
SRR13527981	PRJNA678820	SAMN16824792	P274_07/19	July 2019	Children	Salmonella gastroenteritis	Stool	6	Female	Salmonella	enterica	enterica	B	N/A	B	4	i	-	I 4,[5],12:i:-	Full	B	4	i	-	I 4,[5],12:i:-	Full	34	34	5014111	91	191739
SRR13527979	PRJNA678820	SAMN16824793	P276_07/19	July 2019	Children	Salmonella gastroenteritis	Stool	13	Female	Salmonella	enterica	enterica	B	Typhimurium	B	4	i	1,2	Typhimurium	Full	B	4	i	1,2	Typhimurium	Full	19	19	9530751	522	33031
SRR13527978	PRJNA678820	SAMN16824794	P279_08/19	August 2019	Children	Salmonella gastroenteritis	Stool	14	Female	Salmonella	enterica	enterica	D	Enteritidis	D	9	g,m	-	Enteritidis	Full	D	9	g,m	-	Enteritidis	Full	11	11	4756036	28	400855
SRR13527977	PRJNA678820	SAMN16824795	P289_08/19	August 2019	Children	Salmonella gastroenteritis	Stool	22	Female	Salmonella	enterica	enterica	B	N/A	B	4	d	1,2	Stanley	Full	B	4	d	1,2	Stanley	Full	29	29	4787033	33	516746
SRR13527976	PRJNA678820	SAMN16824796	P299_08/19	August 2019	Children	Salmonella gastroenteritis	Stool	9	Female	Salmonella	enterica	enterica	B	N/A	B	4	i	-	I 4,[5],12:i:-	Full	B	4	i	-	I 4,[5],12:i:-	Full	34	34	4945713	53	279932
SRR13527975	PRJNA678820	SAMN16824797	P300_08/19	August 2019	Children	Salmonella gastroenteritis	Stool	44	Male	Salmonella	enterica	enterica	D	Enteritidis	D	9	g,m	-	Enteritidis	Full	D	9	g,m	-	Enteritidis	Full	11	11	4756659	30	401007
SRR13527974	PRJNA678820	SAMN16824798	P308_08/19	August 2019	Children	Salmonella gastroenteritis	Stool	37	Male	Salmonella	enterica	enterica	D	Enteritidis	D	9	g,m	-	Enteritidis	Full	D	9	g,m	-	Enteritidis	Full	11	11	4789990	50	194517
SRR13527973	PRJNA678820	SAMN16824799	P313_08/19	August 2019	Children	Salmonella gastroenteritis	Stool	39	Female	Salmonella	enterica	enterica	C	N/A	C	7	r	1,2	Virchow	Full	C	7	r	1,2	Virchow	Full	197	197	4738410	36	342098
SRR13527972	PRJNA678820	SAMN16824800	P315_08/19	August 2019	Children	Salmonella gastroenteritis	Stool	10	Male	Salmonella	enterica	enterica	B	N/A	B	4	i	-	I 4,[5],12:i:-	Full	B	4	i	-	I 4,[5],12:i:-	Full	34	34	5071994	68	223308
SRR13527971	PRJNA678820	SAMN16824801	P319_08/19	August 2019	Children	Salmonella gastroenteritis	Stool	15	Male	Salmonella	enterica	enterica	B	N/A	B	4	i	-	I 4,[5],12:i:-	Full	B	4	i	-	I 4,[5],12:i:-	Full	34	34	5003247	47	279925
SRR13527970	PRJNA678820	SAMN16824802	P321_08/19	August 2019	Children	Salmonella gastroenteritis	Stool	13	Female	Salmonella	enterica	enterica	B	Typhimurium	B	4	i	1,2	Typhimurium	Full	B	4	i	1,2	Typhimurium	Full	19	19	4768176	56	255397
SRR13527968	PRJNA678820	SAMN16824803	P322_08/19	August 2019	Children	Salmonella gastroenteritis	Stool	22	Female	Salmonella	enterica	enterica	B	Typhimurium	B	4	i	1,2	Typhimurium	Full	B	4	i	-	I 4,[5],12:i:-	Full	19	19	4968915	65	199153
SRR13527967	PRJNA678820	SAMN16824804	P325_08/19	August 2019	Children	Salmonella gastroenteritis	Stool	2	Male	Salmonella	enterica	enterica	C	N/A	C	7	f,g	-	Rissen	Full	C	7	f,g	-	Rissen	Full	469	469	4880086	50	263228
SRR13527966	PRJNA678820	SAMN16824805	P326_08/19	August 2019	Children	Salmonella gastroenteritis	Stool	19	Female	Salmonella	enterica	enterica	B	N/A	B	4	i	-	I 4,[5],12:i:-	Full	B	4	i	-	I 4,[5],12:i:-	Full	34	34	4905095	63	242198
SRR13527965	PRJNA678820	SAMN16824806	P339_08/19	August 2019	Children	Salmonella gastroenteritis	Stool	12	Female	Salmonella	enterica	enterica	B	N/A	B	4	i	-	I 4,[5],12:i:-	Full	B	4	i	-	I 4,[5],12:i:-	Full	34	34	4946516	54	237928
SRR13527964	PRJNA678820	SAMN16824807	P353_09/19	September 2019	Children	Salmonella gastroenteritis	Stool	7	Male	Salmonella	enterica	enterica	B	N/A	B	4	i	-	I 4,[5],12:i:-	Full	B	4	i	-	I 4,[5],12:i:-	Full	34	34	5014767	62	237931
SRR13527963	PRJNA678820	SAMN16824808	P378_09/19	September 2019	Children	Salmonella gastroenteritis	Stool	19	Female	Salmonella	enterica	enterica	B	N/A	B	4	i	-	I 4,[5],12:i:-	Full	B	4	i	-	I 4,[5],12:i:-	Full	34	34	4996270	62	237928
SRR13527962	PRJNA678820	SAMN16824809	P383_10/19	October 2019	Children	Salmonella gastroenteritis	Stool	44	Female	Salmonella	enterica	enterica	B	N/A	B	4	i	-	I 4,[5],12:i:-	Full	B	4	i	-	I 4,[5],12:i:-	Full	34	34	5023068	63	229039
SRR13527961	PRJNA678820	SAMN16824810	P384_10/19	October 2019	Children	Salmonella gastroenteritis	Stool	22	Male	Salmonella	enterica	enterica	B	N/A	B	4	d	1,2	Stanley	Full	B	4	d	-	N/A	Full	29	29	4694299	36	430031
SRR13527960	PRJNA678820	SAMN16824811	P387_10/19	October 2019	Children	Salmonella gastroenteritis	Stool	19	Male	Salmonella	enterica	enterica	B	N/A	B	4	i	-	I 4,[5],12:i:-	Full	B	4	i	-	I 4,[5],12:i:-	Full	34	34	5156938	70	279932
SRR13527959	PRJNA678820	SAMN16824812	A004_06/19	June 2019	Children	Salmonella gastroenteritis	Stool	12	Female	Salmonella	enterica	enterica	D	N/A	D	9	g,m	-	Enteritidis	Full	D	9	g,m	-	Enteritidis	Full	11	11	4731083	26	478959
SRR13527957	PRJNA678820	SAMN16824813	A006_05/19	May 2019	Children	Salmonella gastroenteritis	Stool	18	Female	Salmonella	enterica	enterica	C	N/A	C	7	l,v	1,2	Concord	Full	C	7	-	1,2	N/A	Full	694	694	4640586	50	180884
SRR13527956	PRJNA678820	SAMN16824814	A010_05/19	May 2019	Children	Salmonella gastroenteritis	Stool	20	Female	Salmonella	enterica	enterica	D	N/A	D	9	g,m	-	Enteritidis	Full	D	9	g,m	-	Enteritidis	Full	11	11	4731807	25	421537
SRR13527955	PRJNA678820	SAMN16824815	A011_06/19	June 2019	Children	Salmonella gastroenteritis	Stool	19	Male	Salmonella	enterica	enterica	D	N/A	D	9	g,m	-	Enteritidis	Full	D	9	g,m	-	Enteritidis	Full	11	11	4728475	43	227889
SRR13527954	PRJNA678820	SAMN16824816	A013_06/19	June 2019	Children	Salmonella gastroenteritis	Stool	7	Female	Salmonella	enterica	enterica	B	N/A	P	38	i	1,2	Mgulani	Incorrect	P	38	-	1,2	N/A	Incorrect	2033	2033	4712676	45	280147
SRR13527953	PRJNA678820	SAMN16824817	A014_06/19	June 2019	Children	Salmonella gastroenteritis	Stool	12	Female	Salmonella	enterica	enterica	C	N/A	C	7	f,g	-	Rissen	Full	C	7	f,g	-	Rissen	Full	469	469	4932700	68	157734
SRR13527952	PRJNA678820	SAMN16824818	A017_06/19	June 2019	Children	Salmonella gastroenteritis	Stool	14	Male	Salmonella	enterica	enterica	D	N/A	D	9	g,m	-	Enteritidis	Full	D	9	g,m	-	Enteritidis	Full	11	11	4754948	27	406297
SRR13527951	PRJNA678820	SAMN16824819	A021_06/19	June 2019	Children	Salmonella gastroenteritis	Stool	19	Male	Salmonella	enterica	enterica	B	N/A	B	4	i	-	I 4,[5],12:i:-	Full	B	4	i	-	I 4,[5],12:i:-	Full	34	34	5024287	87	223307
SRR13527950	PRJNA678820	SAMN16824820	A024_06/19	June 2019	Children	Salmonella gastroenteritis	Stool	19	Male	Salmonella	enterica	enterica	D	N/A	D	9	g,m	-	Enteritidis	Full	D	9	g,m	-	Enteritidis	Full	11	11	4733540	36	400791
SRR13527949	PRJNA678820	SAMN16824821	A026_06/19	June 2019	Children	Salmonella gastroenteritis	Stool	54	Female	Salmonella	enterica	enterica	B	N/A	B	4	i	-	I 4,[5],12:i:-	Full	B	4	i	-	I 4,[5],12:i:-	Full	34	34	5018449	84	194012
SRR13527948	PRJNA678820	SAMN16824822	A030_06/19	June 2019	Children	Salmonella gastroenteritis	Stool	7	Female	Salmonella	enterica	enterica	C	N/A	C	8	r	l,w	Goldcoast	Full	C	8	r	l,w	Goldcoast or Brikama*	Full	358	358	4887801	53	226571
SRR13527946	PRJNA678820	SAMN16824823	A036_06/19	June 2019	Children	Salmonella gastroenteritis	Stool	19	Female	Salmonella	enterica	enterica	D	N/A	D	9	g,m	-	Enteritidis	Full	D	9	g,m	-	Enteritidis	Full	11	11	4744755	30	539456
SRR13527945	PRJNA678820	SAMN16824824	A038_06/19	June 2019	Children	Salmonella gastroenteritis	Stool	42	Male	Salmonella	enterica	enterica	B	N/A	B	4	i	1,2	Typhimurium	Full	B	4	-	-	N/A	Full	1544	1544	4880759	59	223203
SRR13527944	PRJNA678820	SAMN16824825	A039_06/19	June 2019	Children	Salmonella gastroenteritis	Stool	8	Male	Salmonella	enterica	enterica	D	N/A	D	9	g,m	-	Enteritidis	Full	D	9	g,m	-	Enteritidis	Full	11	11	4729008	44	276068
SRR13527943	PRJNA678820	SAMN16824826	A046_06/19	June 2019	Children	Salmonella gastroenteritis	Stool	38	Female	Salmonella	enterica	enterica	D	N/A	D	9	g,m	-	Enteritidis	Full	D	9	g,m	-	Enteritidis	Full	11	11	4729344	39	275521
SRR13527942	PRJNA678820	SAMN16824827	A047_06/19	June 2019	Children	Salmonella gastroenteritis	Stool	30	Female	Salmonella	enterica	enterica	D	N/A	D	9	g,m	-	Enteritidis	Full	D	9	g,m	-	Enteritidis	Full	11	11	4811158	48	298623
SRR13527941	PRJNA678820	SAMN16824828	A048_06/19	June 2019	Children	Salmonella gastroenteritis	Stool	23	Male	Salmonella	enterica	enterica	D	N/A	D	9	g,m	-	Enteritidis	Full	D	9	g,m	-	Enteritidis	Full	11	11	4754281	32	400694
SRR13527940	PRJNA678820	SAMN16824829	A050_06/19	June 2019	Children	Salmonella gastroenteritis	Stool	23	Male	Salmonella	enterica	enterica	D	N/A	D	9	g,m	-	Enteritidis	Full	D	9	g,m	-	Enteritidis	Full	11	11	4730599	42	248304
SRR13527939	PRJNA678820	SAMN16824830	A052_06/19	June 2019	Children	Salmonella gastroenteritis	Stool	50	Female	Salmonella	enterica	enterica	D	N/A	D	9	g,m	-	Enteritidis	Full	D	9	g,m	-	Enteritidis	Full	11	11	4724694	36	400730
SRR13527938	PRJNA678820	SAMN16824831	A054_06/19	June 2019	Children	Salmonella gastroenteritis	Stool	20	Female	Salmonella	enterica	enterica	D	N/A	D	9	g,m	-	Enteritidis	Full	D	9	g,m	-	Enteritidis	Full	11	11	4741822	33	327522
SRR13527937	PRJNA678820	SAMN16824832	A063_07/19	July 2019	Children	Salmonella gastroenteritis	Stool	45	Female	Salmonella	enterica	enterica	D	N/A	D	9	g,m	-	Enteritidis	Full	D	9	g,m	-	Enteritidis	Full	11	11	4727967	26	418423
SRR13527935	PRJNA678820	SAMN16824833	A068_07/19	July 2019	Children	Salmonella gastroenteritis	Stool	13	Male	Salmonella	enterica	enterica	B	N/A	B	4	i	1,2	Typhimurium	Full	B	4	i	1,2	Typhimurium	Full	19	19	4751151	53	252588
SRR13527934	PRJNA678820	SAMN16824834	A073_07/19	July 2019	Children	Salmonella gastroenteritis	Stool	50	Female	Salmonella	enterica	enterica	D	N/A	D	9	g,m	-	Enteritidis	Full	D	9	g,m	-	Enteritidis	Full	11	11	4928972	56	371615
SRR13527933	PRJNA678820	SAMN16824835	A074_07/19	July 2019	Children	Salmonella gastroenteritis	Stool	23	Female	Salmonella	enterica	enterica	D	N/A	D	9	g,m	-	Enteritidis	Full	D	9	g,m	-	Enteritidis	Full	11	11	4723669	29	478030
SRR13527932	PRJNA678820	SAMN16824836	A075_07/19	July 2019	Children	Salmonella gastroenteritis	Stool	14	Male	Salmonella	enterica	enterica	B	N/A	B	4	i	1,2	Typhimurium	Full	B	4	i	1,2	Typhimurium	Full	19	19	4868899	66	282142
SRR13527931	PRJNA678820	SAMN16824837	A076_07/19	July 2019	Children	Salmonella gastroenteritis	Stool	51	Female	Salmonella	enterica	enterica	D	N/A	D	9	g,m	-	Enteritidis	Full	D	9	g,m	-	Enteritidis	Full	11	11	4764446	31	400482
SRR13527930	PRJNA678820	SAMN16824838	A077_07/19	July 2019	Children	Salmonella gastroenteritis	Stool	54	Male	Salmonella	enterica	enterica	D	N/A	D	9	g,m	-	Enteritidis	Full	D	9	g,m	-	Enteritidis	Full	11	11	4753106	30	371001
SRR13527929	PRJNA678820	SAMN16824839	A078_07/19	July 2019	Children	Salmonella gastroenteritis	Stool	46	Male	Salmonella	enterica	enterica	D	N/A	D	9	g,m	-	Enteritidis	Full	D	9	g,m	-	Enteritidis	Full	11	11	4720408	35	275753
SRR13527928	PRJNA678820	SAMN16824840	A079_07/19	July 2019	Children	Salmonella gastroenteritis	Stool	18	Male	Salmonella	enterica	enterica	D	N/A	D	9	g,m	-	Enteritidis	Full	D	9	g,m	-	Enteritidis	Full	1925	1925	4776294	36	327581
SRR13527927	PRJNA678820	SAMN16824841	A081_08/19	August 2019	Children	Salmonella gastroenteritis	Stool	15	Male	Salmonella	enterica	enterica	B	N/A	B	4	e,h	1,2	Saintpaul	Full	B	4	-	1,2	N/A	Full	50	50	4766492	30	341084
SRR13527926	PRJNA678820	SAMN16824842	A084_08/19	August 2019	Children	Salmonella gastroenteritis	Stool	54	Male	Salmonella	enterica	enterica	B	N/A	C	8	i	z6	Kentucky	Incorrect	C	8	i	z6	Kentucky	Incorrect	198	198	4878719	54	273150
SRR13527924	PRJNA678820	SAMN16824843	A087_08/19	August 2019	Children	Salmonella gastroenteritis	Stool	9	Male	Salmonella	enterica	enterica	N/A	N/A	B	4	i	-	I 4,[5],12:i:-	Incongruent	B	4	i	-	I 4,[5],12:i:-	Incongruent	34	34	4911670	60	224508
SRR13527923	PRJNA678820	SAMN16824844	A088_08/19	August 2019	Children	Salmonella gastroenteritis	Stool	9	Female	Salmonella	enterica	enterica	D	N/A	D	9	g,m	-	Enteritidis	Full	D	9	g,m	-	Enteritidis	Full	11	11	4737792	38	275515
SRR13527922	PRJNA678820	SAMN16824845	A090_09/19	September 2019	Children	Salmonella gastroenteritis	Stool	13	Male	Salmonella	enterica	enterica	D	N/A	D	9	g,m	-	Enteritidis	Full	D	9	g,m	-	Enteritidis	Full	11	11	4711007	39	406699
SRR13527921	PRJNA678820	SAMN16824846	A094_09/19	September 2019	Children	Salmonella gastroenteritis	Stool	25	Male	Salmonella	enterica	enterica	B	N/A	B	4	i	-	I 4,[5],12:i:-	Full	B	4	i	-	I 4,[5],12:i:-	Full	34	34	5019712	78	272516
SRR13527920	PRJNA678820	SAMN16824847	A100_09/19	September 2019	Children	Salmonella gastroenteritis	Stool	12	Male	Salmonella	enterica	enterica	D	N/A	D	9	g,m	-	Enteritidis	Full	D	9	g,m	-	Enteritidis	Full	11	11	4752043	49	228884
SRR13527919	PRJNA678820	SAMN16824848	A101_09/19	September 2019	Children	Salmonella gastroenteritis	Stool	27	Male	Salmonella	enterica	enterica	D	N/A	D	9	g,m	-	Enteritidis	Full	D	9	g,m	-	Enteritidis	Full	11	11	4703281	30	406396
SRR13527918	PRJNA678820	SAMN16824849	A106_09/19	September 2019	Children	Salmonella gastroenteritis	Stool	11	Female	Salmonella	enterica	enterica	C	N/A	C	7	f,g	-	Rissen	Full	C	7	f,g	-	Rissen	Full	469	469	4887278	68	131732
SRR13527917	PRJNA678820	SAMN16824850	A107_09/19	September 2019	Children	Salmonella gastroenteritis	Stool	33	Female	Salmonella	enterica	enterica	D	N/A	D	9	g,m	-	Enteritidis	Full	D	9	g,m	-	Enteritidis	Full	11	11	4781221	41	280413
SRR13527916	PRJNA678820	SAMN16824851	A110_09/19	September 2019	Children	Salmonella gastroenteritis	Stool	4	Male	Salmonella	enterica	enterica	B	N/A	B	4	i	1,2	Typhimurium	Full	B	4	i	1,2	Typhimurium	Full	19	19	4773764	59	252589
SRR13527915	PRJNA678820	SAMN16824852	A119_09/19	September 2019	Children	Salmonella gastroenteritis	Stool	17	Male	Salmonella	enterica	enterica	B	N/A	B	4	i	1,2	Typhimurium	Full	B	4	i	1,2	Typhimurium	Full	19	19	4785096	73	215034
SRR13527913	PRJNA678820	SAMN16824853	A141_10/19	October 2019	Children	Salmonella gastroenteritis	Stool	35	Male	Salmonella	enterica	enterica	D	N/A	D	9	g,m	-	Enteritidis	Full	D	9	g,m	-	Enteritidis	Full	11	11	4717711	30	400663
SRR13527912	PRJNA678820	SAMN16824854	A144_10/19	October 2019	Children	Salmonella gastroenteritis	Stool	17	Male	Salmonella	enterica	enterica	B	N/A	B	4	i	-	I 4,[5],12:i:-	Full	B	4	i	-	I 4,[5],12:i:-	Full	34	34	4999485	111	134795
SRR13527911	PRJNA678820	SAMN16824855	A149_10/19	October 2019	Children	Salmonella gastroenteritis	Stool	37	Female	Salmonella	enterica	enterica	D	N/A	D	9	g,m	-	Enteritidis	Full	D	9	g,m	-	Enteritidis	Full	11	11	4757190	29	371603
SRR13527910	PRJNA678820	SAMN16824856	A152_10/19	October 2019	Children	Salmonella gastroenteritis	Stool	24	Female	Salmonella	enterica	enterica	D	N/A	D	9	g,m	-	Enteritidis	Full	D	9	g,m	-	Enteritidis	Full	11	11	4719919	32	311429
SRR13527909	PRJNA678820	SAMN16824857	A160_10/19	October 2019	Children	Salmonella gastroenteritis	Stool	13	Male	Salmonella	enterica	enterica	B	N/A	B	4	i	1,2	Typhimurium	Full	B	4	i	1,2	Typhimurium	Full	34	34	5168349	80	252869
SRR13527908	PRJNA678820	SAMN16824858	A161_10/19	October 2019	Children	Salmonella gastroenteritis	Stool	21	Male	Salmonella	enterica	enterica	D	N/A	D	9	l,z28	1,5	Javiana	Full	D	9	l,z28	1,5	II 9,12:l,z28:1,5 or Javiana*	Full	1547	1547	4683547	33	379447
SRR13527907	PRJNA678820	SAMN16824859	A172_10/19	October 2019	Children	Salmonella gastroenteritis	Stool	31	Male	Salmonella	enterica	enterica	B	N/A	B	4	f,g,s	-	Agona	Full	B	4	f,g,s	-	Agona	Full	13	13	4833126	64	201601
SRR13527906	PRJNA678820	SAMN16824860	A173_10/19	October 2019	Children	Salmonella gastroenteritis	Stool	46	Male	Salmonella	enterica	enterica	D	N/A	D	9	g,m	-	Enteritidis	Full	D	9	g,m	-	Enteritidis	Full	11	11	4755932	27	418588
SRR13527905	PRJNA678820	SAMN16824861	A175_10/19	October 2019	Children	Salmonella gastroenteritis	Stool	27	Male	Salmonella	enterica	enterica	D	N/A	D	9	g,m	-	Enteritidis	Full	D	9	g,m	-	Enteritidis	Full	11	11	4750034	31	327581
SRR13527904	PRJNA678820	SAMN16824862	U007_08/19	August 2019	Children	Salmonella gastroenteritis	Stool	35	Female	Salmonella	enterica	enterica	D	Enteritidis	D	9	g,m	-	Enteritidis	Full	D	9	g,m	-	Enteritidis	Full	11	11	4757697	26	410944
SRR13528001	PRJNA678820	SAMN16824863	U060_09/19	September 2019	Children	Salmonella gastroenteritis	Stool	7	Female	Salmonella	enterica	enterica	B	Typhimurium	B	4	i	1,2	Typhimurium	Full	B	4	i	1,2	Typhimurium	Full	19	19	4817571	71	221412
N/A- not predicted
* Multiple serovar predictions sharing the same antigenic formula
n50- minimum contig length needed to cover 50% of the genome

## Sheet: DATASET S2
DATASET S2 Isolate-level of AMR phenotype and genotype data (n=100)
SRA Accession	BioProject ID	BioSample ID	Isolate ID	Serotype	Gene resistance	Genotype resistant	Antibiotic resistant	Beta-lactams								Phenicols		Quinolones		Folate pathway inhibitors		Macrolides		Tetracyclines
								Ampicillin (AM)		Cefotaxime (CTX)		Cetriaxone (CRO)		Meropenem (MEM)		Chloramphenicol (CHL)		Ciprofloxacin (CIP)		Trimethoprim-Sulfamethoxazole (SXT)		Azithromycin (AZM)		Tetracycline (T)
								Genotype	Phenotype	Genotype	Phenotype	Genotype	Phenotype	Genotype	Phenotype	Genotype	Phenotype	Genotype	Phenotype	Genotype	Phenotype	Genotype	Phenotype	Genotype	Phenotype
SRR13528004	PRJNA678820	SAMN16824763	P024_04/19	Typhimurium	tet(A),tet(M)	T	T	S	S	S	S	S	NT	S	NT	S	S	S	S	S	S	S	NT	S	R
SRR13528003	PRJNA678820	SAMN16824764	P031_04/19	I 4,[5],12:i:-	blaTEM-1b	AM	AM	R	R	S	S	S	NT	S	NT	S	R	S	R	S	S	S	NT	R	R
					strA,strB	STR
					sul2	SMX
					tet(B)	T	T
							CIP*
							CHL*
SRR13527991	PRJNA678820	SAMN16824765	P034_04/19	Typhimurium	aadA1,aadA	STR	AM	R	R	S	S	S	NT	S	NT	R	R	R	R	R	R	S	NT	R	R
					blaTEM-1B	AM
					cmlA1,floR	CHL	CHL
					dfrA12	SXT	SXT
					qnrS1	CIP	CIP
					sul2,sul3	SMX
					tet(A),tet(M)	T	T
SRR13527980	PRJNA678820	SAMN16824766	P035_05/19	I 4,[5],12:i:-	blaTEM-1B	AM	AM	R	R	S	S	S	NT	S	NT	S	S	S	S	S	S	S	NT	R	R
					strA,strB	STR
					sul2	SMX
					tet(B)	T	T
SRR13527969	PRJNA678820	SAMN16824767	P040_05/19	Rissen	tet(A)	T	T	S	S	S	S	S	NT	S	NT	S	S	R	S	S	S	S	NT	R	R
					parC[57:T-S]	CIP
SRR13527958	PRJNA678820	SAMN16824768	P048_05/19	Enteritidis	blaTEM-1B	AM	AM	R	R	R	R	R	NT	S	NT	S	S	R	R	S	S	S	NT	S	S
					blaCTX-M-64	CRO CTX	CTX
					mcr-1	CST
					strA,strB	STR
					sul2	SMX
					gyrA[87:D-Y]	CIP	CIP
SRR13527947	PRJNA678820	SAMN16824769	P055_05/19	I 4,[5],12:i:-	blaTEM-1B	AM	AM	R	R	S	S	S	NT	S	NT	S	S	S	S	S	S	S	NT	R	R
					strA,strB	STR
					sul2	SMX
					tet(B)	T	T
SRR13527936	PRJNA678820	SAMN16824770	P073_05/19	I 4,[5],12:i:-	blaTEM-1B	AM	AM	R	R	S	S	S	NT	S	NT	S	S	S	S	S	S	S	NT	R	R
					strA,strB	STR
					sul2	SMX
					tet(B)	T	T
SRR13527925	PRJNA678820	SAMN16824771	P080_05/19	I 4,[5],12:i:-	blaTEM-1B	AM	AM	R	R	R	R	R	NT	S	NT	S	S	R	R	S	S	S	NT	R	R
					blaCTX-M-55	CRO CTX	CTX
					qnrS1,gyrA[87:D-Y]	CIP	CIP
					strA,strB	STR
					sul2	SMX
					tet(B)	T	T
SRR13527914	PRJNA678820	SAMN16824772	P094_05/19	Enteritidis	blaTEM-1B	AM	AM	R	R	S	S	S	NT	S	NT	S	S	R	R	S	S	S	NT	S	S
					gyrA[87:D-Y)	CIP	CIP
					strA,strB	STR
					sul2	SMX
SRR13528002	PRJNA678820	SAMN16824773	P106_05/19	Enteritidis	blaTEM-1B	AM	AM	R	R	S	S	S	NT	S	NT	S	S	R	R	R	R	S	NT	S	S
					dfrA17	SXT	SXT
					aadA5,strA,strB	STR
					sul2	SMX
					gyrA[87:D-G]	CIP	CIP
SRR13528000	PRJNA678820	SAMN16824774	P116_06/19	Derby	qnrS1, parC[57:T-S]	CIP	CIP	S	R	S	S	S	NT	S	NT	S	R	R	R	S	R	S	NT	R	R
					tet(M)	T	T
							AM*
							CHL*
							SXT *
SRR13527999	PRJNA678820	SAMN16824775	P121_06/19	Enteritidis	gyrA[87:D-Y]	CIP	CIP	S	S	S	S	S	NT	S	NT	S	S	R	R	S	S	S	NT	S	S
SRR13527998	PRJNA678820	SAMN16824776	P122_06/19	Enteritidis	blaTEM-1B	AM	AM	R	R	S	S	S	NT	S	NT	S	S	R	R	S	S	S	NT	S	S
					strA,strB	STR
					sul2	SMX
					gyrA[87:D-Y]	CIP	CIP
SRR13527997	PRJNA678820	SAMN16824777	P124_06/19	I 4,[5],12:i:-	aac(3)-IVa,	GEN	AM	R	R	S	S	S	NT	S	NT	R	R	R	R	R	R	S	NT	R	R
					aadA1,aadA2	STR
					aph(4)-Ia	HGYB
					blaTEM-1B	AM
					cmlA1,floR	CHL	CHL
					dfrA12	SXT	SXT
					oqxA,oqxB,gyrA[83:S-F]	CIP	CIP
					sul2,sul3	SMX
					tet(B),tet(M)	T	T
SRR13527995	PRJNA678820	9SAMN16824778	P160_06/19	Derby	aadA1,aadA2	STR		S	S	S	S	S	NT	S	NT	R	R	R	S	S	S	S	NT	R	R
					cmlA1	CHL	CHL
					tet(A)	T	T
					parC[57:T-S]	CIP
SRR13527994	PRJNA678820	SAMN16824780	P173_06/19	Enteritidis	blaTEM-1B	AM	AM	R	R	S	S	S	NT	S	NT	S	S	R	R	S	S	S	NT	S	S
					strA,strB	STR
					sul2	SMX
					gyrA[87:D-Y]	CIP	CIP
SRR13527993	PRJNA678820	SAMN16824781	P177_06/19	Enteritidis	gyrA[87:D-Y]	CIP	CIP	S	S	S	S	S	NT	S	NT	S	S	R	R	S	S	S	NT	S	S
SRR13527992	PRJNA678820	SAMN16824782	P185_06/19	Enteritidis	blaTEM-1B	AM	AM	R	R	S	S	S	NT	S	NT	S	S	R	R	S	S	S	NT	S	S
					strA,strB	STR
					sul2	SMX
					gyrA[87:D-Y]	CIP	CIP
SRR13527990	PRJNA678820	SAMN16824783	P212_07/19	Typhimurium	aadA1,aadA2	STR	AM	R	R	S	S	S	NT	S	NT	R	R	R	R	R	R	S	NT	R	R
					blaTEM-1B	AM
					cmlA1,floR	CHL	CHL
					qnrS1	CIP	CIP
					dfrA12	SXT	SXT
					sul2,sul3	SMX
					tet(A),tet(M)	T	T
SRR13527989	PRJNA678820	SAMN16824784	P218_07/19	Singapore	No resistance gene	S/NT	S/NT	S	S	S	S	S	NT	S	NT	S	S	S	S	S	S	S	NT	S	S
SRR13527988	PRJNA678820	SAMN16824785	P228_07/19	I 4,[5],12:i:-	blaTEM-1B	AM	AM	R	R	S	S	S	NT	S	NT	S	S	S	S	S	S	S	NT	R	R
					strA,strB	STR
					sul2	SMX
					tet(B)	T	T
SRR13527987	PRJNA678820	SAMN16824786	P229_07/19	I 4,[5],12:i:-	blaTEM-1B	AM	AM	R	R	S	S	S	NT	S	NT	S	S	S	S	S	S	S	NT	R	R
					strA,strB	STR
					sul2	SMX
					tet(B)	T	T
SRR13527986	PRJNA678820	SAMN16824787	P235_07/19	Enteritidis	blaTEM-1B	AM	AM	R	R	S	S	S	NT	S	NT	S	S	R	R	S	S	S	NT	S	S
					strA,strB	STR
					sul2	SMX
					gyrA[87:D-Y]	CIP	CIP
SRR13527985	PRJNA678820	SAMN16824788	P243_07/19	Enteritidis	blaTEM-1B	AM	AM	R	R	S	S	S	NT	S	NT	S	S	R	R	S	S	S	NT	S	S
					strA,strB	STR
					sul2	SMX
					gyrA[87:D-Y]	CIP	CIP
SRR13527984	PRJNA678820	SAMN16824789	P244_07/19	Enteritidis	blaTEM-1B	AM	AM	R	R	S	S	S	NT	S	NT	S	S	R	R	S	S	S	NT	S	S
					strA,strB	STR
					sul2	SMX
					gyrA[87:D-Y]	CIP	CIP
SRR13527983	PRJNA678820	SAMN16824790	P260_07/19	I 4,[5],12:i:-	aac(3)-IVa	GEN		R	R	S	S	S	NT	S	NT	R	R	R	R	R	R	S	NT	R	R
					aadA2,aadA24, strA,strB	STR
					aph(3')-Ic	NEO
					aph(4)-Ia	HGYB
					ARR-2	RMP
					blaOXA-10,blaTEM-1B	AM	AM
					cmlA1, floR	CHL	CHL
					lnu(F)	LINC
					qnrS1	CIP	CIP
					dfrA14	SXT	SXT
					sul2,sul3	SMX
					tet(A),tet(B)	T	T
SRR13527982	PRJNA678820	SAMN16824791	P270_07/19	I 4,[5],12:i:-	aadA1,aadA2, strA,strB	STR		R	R	S	S	S	NT	S	NT	R	R	S	S	R	R	S	NT	R	R
					blaTEM-1B	AM	AM
					cmlA1,floR	CHL	CHL
					lnu(F)	LINC
					dfrA12	SXT	SXT
					sul2,sul3	SMX
					tet(B)	T	T
SRR13527981	PRJNA678820	SAMN16824792	P274_07/19	I 4,[5],12:i:-	aadA1,aadA2,strA,strB	STR		R	R	S	S	S	NT	S	NT	R	R	S	S	R	R	S	NT	R	R
					blaTEM-1B	AM	AM
					cmlA1,floR	CHL	CHL
					lnu(F)	LINC
					dfrA12	SXT	SXT
					sul2,sul3	SMX
					tet(B)	T	T
SRR13527979	PRJNA678820	SAMN16824793	P276_07/19	Typhimurium	aac(3)-IId	GEN		R	R	S	S	S	NT	S	NT	R	R	R	R	R	R	S	NT	R	R
					aadA1,aadA2,aadA5	STR
					blaTEM-1B	AM	AM
					cmlA1,floR	CHL	CHL
					qnrS1	CIP	CIP
					dfrA12,dfrA17	SXT	SXT
					sul1,sul2,sul3	SMX
					tet(A),tet(M)	T	T
SRR13527978	PRJNA678820	SAMN16824794	P279_08/19	Enteritidis	blaTEM-1B	AM	AM	R	R	S	S	S	NT	S	NT	S	S	R	R	S	S	S	NT	S	S
					strA,strB	STR
					sul2	SMX
					gyrA[87:D-Y]	CIP	CIP
SRR13527977	PRJNA678820	SAMN16824795	P289_08/19	Stanley	parC[57:T-S]	CIP	S/NT	S	S	S	S	S	NT	S	NT	S	S	R	S	S	S	S	NT	S	S
SRR13527976	PRJNA678820	SAMN16824796	P299_08/19	I 4,[5],12:i:-	blaTEM-1B	AM	AM	R	R	S	S	S	NT	S	NT	S	S	R	R	S	S	S	NT	R	R
					strA,strB	STR
					sul2	SMX
					tet(B)	T	T
					gyrA[87:D-Y]	CIP	CIP
SRR13527975	PRJNA678820	SAMN16824797	P300_08/19	Enteritidis	blaTEM-1B	AM	AM	R	R	S	S	S	NT	S	NT	S	S	R	R	S	S	S	NT	S	S
					strA,strB	STR
					sul2	SMX
					gyrA[87:D-Y]	CIP	CIP
SRR13527974	PRJNA678820	SAMN16824798	P308_08/19	Enteritidis	blaTEM-1B	AM	AM	R	R	S	S	S	NT	S	NT	S	S	R	R	S	S	S	NT	S	S
					strA,strB	STR
					sul2	SMX
					gyrA[87:D-Y]	CIP	CIP
SRR13527973	PRJNA678820	SAMN16824799	P313_08/19	Virchow	parC[57:T-S]	CIP	S/NT	S	S	S	S	S	NT	S	NT	S	S	R	S	S	S	S	NT	S	S
SRR13527972	PRJNA678820	SAMN16824800	P315_08/19	I 4,[5],12:i:-	blaTEM-1B	AM	AM	R	R	S	S	S	NT	S	NT	S	S	S	S	S	S	S	NT	R	R
					strA,strB	STR
					sul2	SMX
					tet(B)	T	T
SRR13527971	PRJNA678820	SAMN16824801	P319_08/19	I 4,[5],12:i:-	blaTEM-1B	AM	AM	R	R	S	S	S	NT	S	NT	S	S	S	S	S	S	S	NT	R	R
					strA,strB	STR
					sul2	SMX
					tet(B)	T	T
SRR13527970	PRJNA678820	SAMN16824802	P321_08/19	Typhimurium	floR	CHL	CHL	S	S	S	S	S	NT	S	NT	R	R	R	R	S	S	S	NT	R	R
					qnrS1	CIP	CIP
					sul2	SMX
					tet(A),tet(M)	T	T
SRR13527968	PRJNA678820	SAMN16824803	P322_08/19	Typhimurium	No resistance gene	S/NT	S/NT	S	S	S	S	S	NT	S	NT	S	S	S	S	S	S	S	NT	S	S
SRR13527967	PRJNA678820	SAMN16824804	P325_08/19	Rissen	aadA1,aadA2	STR	AM	R	R	S	S	S	NT	S	NT	R	S	R	S	R	R	S	NT	R	R
					blaTEM-1B	AM
					cmlA1	CHL
					dfrA12	SXT	SXT
					sul1,sul3,	SMX
					tet(A)	T	T
					parC[57:T-S]	CIP
SRR13527966	PRJNA678820	SAMN16824805	P326_08/19	I 4,[5],12:i:-	blaTEM-1B	AM	AM	R	R	S	S	S	NT	S	NT	S	S	S	S	S	S	S	NT	R	R
					strA,strB	STR
					sul2	SMX
					tet(B)	T	T
SRR13527965	PRJNA678820	SAMN16824806	P339_08/19	I 4,[5],12:i:-	blaTEM-1B	AM	AM	R	R	S	S	S	NT	S	NT	S	S	R	R	S	S	S	NT	R	R
					strA,strB	STR
					sul2	SMX
					tet(B)	T	T
					gyrA[87:D-Y]	CIP	CIP
SRR13527964	PRJNA678820	SAMN16824807	P353_09/19	I 4,[5],12:i:-	aadA1,aadA2,strA,strB	STR		S	S	S	S	S	NT	S	NT	R	R	S	S	R	R	S	NT	R	R
					cmlA1	CHL	CHL
					dfrA12	SXT	SXT
					sul2	SMX
					tet(B)	T	T
SRR13527963	PRJNA678820	SAMN16824808	P378_09/19	I 4,[5],12:i:-	aadA17,strA,strB	STR		S	S	S	S	S	NT	S	S	S	S	S	S	S	S	S	NT	R	R
					lnu(F)	LINC
					sul2	SMX
					tet(B)	T	T
SRR13527962	PRJNA678820	SAMN16824809	P383_10/19	I 4,[5],12:i:-	blaTEM-1B	AM	AM	R	R	S	S	S	NT	S	S	S	S	S	S	S	S	S	NT	R	R
					strA,strB	STR
					sul2	SMX
					tet(B)	T	T
SRR13527961	PRJNA678820	SAMN16824810	P384_10/19	Stanley	parC[57:T-S]	CIP	S/NT	S	S	S	S	S	NT	S	S	S	S	R	S	S	S	S	NT	S	S
SRR13527960	PRJNA678820	SAMN16824811	P387_10/19	I 4,[5],12:i:-	aac(3)-IVa	GEN		R	R	R	R	R	NT	S	S	R	S	R	R	R	R	S	NT	R	R
					aadA2,aadA24	STR
					aph(3')-Ic	NEO
					aph(4)-Ia	HGYB
					ARR-2	RMP
					blaCTX-M-65	CRO CTX	CTX
					blaOXA-10,blaTEM-1B	AM	AM
					cmlA1,floR	CHL
					lnu(F)	LINC
					qnrS1	CIP	CIP
					dfrA14	SXT	SXT
					strA,strB	STR
					sul2,sul3	SMX
					tet(A),tet(B)	T	T
SRR13527959	PRJNA678820	SAMN16824812	A004_06/19	Enteritidis	blaTEM-1B	AM	AM	R	R	S	S	S	NT	S	NT	S	NT	R	NT	S	S	S	S	S	NT
					strA,strB	STR
					sul2	SMX
					gyrA[87:D-Y]	CIP
SRR13527957	PRJNA678820	SAMN16824813	A006_05/19	Concord	parC[57:T-S]	CIP	S/NT	S	S	S	S	S	NT	S	NT	S	NT	R	NT	S	S	S	S	S	NT
SRR13527956	PRJNA678820	SAMN16824814	A010_05/19	Enteritidis	blaTEM-1B	AM	AM	R	R	S	S	S	NT	S	NT	S	NT	R	NT	S	S	S	S	S	NT
					strA,strB	STR
					sul2	SMX
					gyrA[87:D-Y]	CIP
SRR13527955	PRJNA678820	SAMN16824815	A011_06/19	Enteritidis	blaTEM-1B	AM	AM	R	R	S	S	S	NT	S	NT	S	NT	R	NT	S	S	S	S	S	NT
					strA,strB	STR
					sul2	SMX
					gyrA[87:D-Y]	CIP
SRR13527954	PRJNA678820	SAMN16824816	A013_06/19	Mgulani	parC[57:T-S]	CIP	S/NT	S	S	S	S	S	NT	S	NT	S	NT	R	NT	S	S	S	S	S	NT
SRR13527953	PRJNA678820	SAMN16824817	A014_06/19	Rissen	aadA1,aadA2	STR	AM	R	R	S	S	S	NT	S	NT	R	NT	R	NT	R	R	S	S	R	NT
					blaTEM-1B	AM
					cmlA1	CHL
					dfrA12	SXT	SXT
					sul1,sul3	SMX
					tet(A)	T
					parC[57:T-S]	CIP
SRR13527952	PRJNA678820	SAMN16824818	A017_06/19	Enteritidis	blaTEM-1B	AM	AM	R	R	S	S	S	NT	S	NT	S	NT	R	NT	S	S	S	S	S	NT
					strA,strB	STR
					sul2	SMX
					gyrA[87:D-Y]	CIP
SRR13527951	PRJNA678820	SAMN16824819	A021_06/19	I 4,[5],12:i:-	aadA1,aadA17,strA,strB	STR	AM	R	R	S	S	S	NT	S	NT	R	NT	S	NT	R	R	S	S	R	NT
					blaTEM-1B	AM
					cmlA1,floR	CHL
					lnu(F)	LINC
					dfrA12	SXT	SXT
					sul2,sul3	SMX
					tet(B)	T
SRR13527950	PRJNA678820	SAMN16824820	A024_06/19	Enteritidis	blaTEM-1B	AM	AM	R	R	S	S	S	NT	S	NT	S	NT	R	NT	S	S	S	S	S	NT
					strA,strB	STR
					sul2	SMX
					gyrA[87:D-Y]	CIP
SRR13527949	PRJNA678820	SAMN16824821	A026_06/19	I 4,[5],12:i:-	aac(3)-IVa	GEN		R	R	S	S	S	NT	S	NT	R	NT	R	NT	S	R	S	S	R	NT
					aac(6')Ib-cr	CIP
					aadA1,aadA2	STR
					aph(3')-Ia	NEO
					aph(4)-Ia	HGYB
					ARR-3	RMP
					blaOXA-1	AM	AM
					catB3,cmlA1,floR	CHL
					oqxA,oqxB,gyrA[87:D-N]	CIP
					sul1,sul2,sul3	SMX
					tet(B)	T
							SXT*
SRR13527948	PRJNA678820	SAMN16824822	A030_06/19	Goldcoast	aadA1,aadA2	STR		R	R	S	S	S	NT	S	NT	R	NT	R	NT	R	R	S	S	R	NT
					blaTEM-1B	AM	AM
					cmlA1,floR	CHL
					qnrS1, parC[57:T-S]	CIP
					dfrA12	SXT	SXT
					sul2,sul3	SMX
					tet(A),tet(M)	T
SRR13527946	PRJNA678820	SAMN16824823	A036_06/19	Enteritidis	blaTEM-1B	AM	AM	R	R	S	S	S	NT	S	NT	S	NT	R	NT	S	S	S	S	S	NT
					gyrA[87:D-Y]
SRR13527945	PRJNA678820	SAMN16824824	A038_06/19	Typhimurium	No resistance gene	S/NT	S/NT	S	S	S	S	S	NT	S	NT	S	NT	S	NT	S	S	S	S	S	NT
SRR13527944	PRJNA678820	SAMN16824825	A039_06/19	Enteritidis	blaTEM-1B	AM	AM	R	R	S	S	S	NT	S	NT	S	NT	R	NT	S	S	S	S	S	NT
					strA,strB	STR
					sul2	SMX
					gyrA[87:D-Y]	CIP
SRR13527943	PRJNA678820	SAMN16824826	A046_06/19	Enteritidis	blaTEM-1B	AM	AM	R	R	S	S	S	NT	S	NT	S	NT	R	NT	S	S	S	S	S	NT
					strA,strB	STR
					sul2	SMX
					gyrA[87:D-Y]	CIP
SRR13527942	PRJNA678820	SAMN16824827	A047_06/19	Enteritidis	blaCTX-M-55	CRO CTX	CTX	R	R	R	R	R	NT	S	NT	R	NT	R	NT	S	S	S	S	R	NT
					blaTEM-1B	AM	AM
					floR	CHL
					strA,strB	STR
					sul2	SMX
					tet(A)	T
					gyrA[87:D-Y]	CIP
SRR13527941	PRJNA678820	SAMN16824828	A048_06/19	Enteritidis	blaTEM-1B	AM	AM	R	R	S	S	S	NT	S	NT	S	NT	R	NT	S	S	S	S	S	NT
					strA,strB	STR
					sul2	SMX
					gyrA[87:D-Y]	CIP
SRR13527940	PRJNA678820	SAMN16824829	A050_06/19	Enteritidis	blaTEM-1B	AM	AM	R	R	S	S	S	NT	S	NT	S	NT	R	NT	S	S	S	S	S	NT
					strA,strB	STR
					sul2	SMX
					gyrA[87:D-Y]	CIP
SRR13527939	PRJNA678820	SAMN16824830	A052_06/19	Enteritidis	blaTEM-1B	AM	AM	R	R	S	S	S	NT	S	NT	S	NT	R	NT	S	S	S	S	S	NT
					strA,strB	STR
					sul2	SMX
					gyrA[87:D-Y]	CIP
SRR13527938	PRJNA678820	SAMN16824831	A054_06/19	Enteritidis	gyrA[87:D-Y]	CIP	N/A	S	S	S	S	S	NT	S	NT	S	NT	R	NT	S	S	S	S	S	NT
SRR13527937	PRJNA678820	SAMN16824832	A063_07/19	Enteritidis	blaTEM-1B	AM	AM	R	R	S	S	S	NT	S	NT	S	NT	R	NT	S	S	S	S	S	NT
					strA,strB	STR
					sul2	SMX
					gyrA[87:D-Y]	CIP
SRR13527935	PRJNA678820	SAMN16824833	A068_07/19	Typhimurium	aadA1,aadA2	STR		S	S	S	S	S	NT	S	NT	R	NT	S	NT	R	R	S	S	S	NT
					cmlA1,floR	CHL
					dfrA12	SXT	SXT
					sul2	SMX
SRR13527934	PRJNA678820	SAMN16824834	A073_07/19	Enteritidis	aac(3)-IVa	GEN		R	R	S	S	S	NT	S	NT	R	NT	R	NT	S	S	S	S	R	NT
					aadA2,strA,strB	STR
					aph(3')-Ic	NEO
					aph(4)-Ia	HGYB
					ARR-2	RMP
					blaOXA-10,blaTEM-1B	AM	AM
					cmlA1,floR	CHL
					lnu(F)	LINC
					qnrS1, gyrA[87:D-Y]	CIP
					sul2,sul3	SMX
					tet(A)	T
SRR13527933	PRJNA678820	SAMN16824835	A074_07/19	Enteritidis	blaTEM-1B	AM	AM	R	R	S	S	S	NT	S	NT	S	NT	R	NT	S	S	S	S	R	NT
					strA,strB	STR
					sul2	SMX
					tet(A)	T
					gyrA[87:D-Y]	CIP
SRR13527932	PRJNA678820	SAMN16824836	A075_07/19	Typhimurium	aadA1,aadA2	STR		R	R	R	R	R	NT	S	NT	R	NT	R	NT	R	R	S	S	R	NT
					blaCTX-M-55	CRO CTX	CTX
					blaTEM-1B	AM	AM
					cmlA1,floR	CHL
					qnrS1	CIP
					dfrA12	SXT	SXT
					sul2,sul3	SMX
					tet(A),tet(M)	T
SRR13527931	PRJNA678820	SAMN16824837	A076_07/19	Enteritidis	blaTEM-1B	AM	AM	R	R	S	S	S	NT	S	NT	S	NT	R	NT	S	S	S	S	S	NT
					strA,strB	STR
					sul2	SMX
					gyrA[87:D-Y]	CIP
SRR13527930	PRJNA678820	SAMN16824838	A077_07/19	Enteritidis	blaTEM-1B	AM	AM	R	R	S	S	S	NT	S	NT	S	NT	R	NT	S	S	S	S	S	NT
					strA,strB	STR
					sul2	SMX
					gyrA[87:D-Y]	CIP
SRR13527929	PRJNA678820	SAMN16824839	A078_07/19	Enteritidis	blaTEM-1B	AM	AM	R	R	S	S	S	NT	S	NT	S	NT	R	NT	S	S	S	S	R	NT
					strA,strB	STR
					sul2	SMX
					tet(A)	T
					gyrA[87:D-Y]	CIP
SRR13527928	PRJNA678820	SAMN16824840	A079_07/19	Enteritidis	tet(A)	T	S/NT	S	S	S	S	S	NT	S	NT	S	NT	S	NT	S	S	S	S	R	NT
SRR13527927	PRJNA678820	SAMN16824841	A081_08/19	Saintpaul	gyrA[83:S-Y]	CIP	S/NT	S	S	S	S	S	NT	S	NT	S	NT	R	NT	S	S	S	S	S	NT
SRR13527926	PRJNA678820	SAMN16824842	A084_08/19	Kentucky	aac(3)-Id	GEN		R	R	S	S	S	NT	S	NT	S	NT	R	NT	S	S	S	S	R	NT
					aadA7	STR
					blaTEM-1B	AM	AM
					sul1	SMX
					tet(A)	T
					gyrA[83:S-F],gyrA[87:D-N], parC[57:T-S],parC[80:S-I]	CIP
SRR13527924	PRJNA678820	SAMN16824843	A087_08/19	I 4,[5],12:i:-	blaCTX-M-55	AM,CRO,CTX	AM CTX	R	R	R	R	R	NT	S	NT	S	NT	R	NT	S	S	S	S	R	NT
					qnrS1	CIP
					tet(B)	T
SRR13527923	PRJNA678820	SAMN16824844	A088_08/19	Enteritidis	blaTEM-1B	AM	AM	R	R	S	S	S	NT	S	NT	S	NT	R	NT	S	S	S	S	R	NT
					strA,strB	STR
					sul2	SMX
					tet(A)	T
					gyrA[87:D-Y]	CIP
SRR13527922	PRJNA678820	SAMN16824845	A090_09/19	Enteritidis	blaTEM-1B	AM	AM	R	R	S	S	S	NT	S	NT	S	NT	R	NT	S	S	S	S	S	NT
					strA,strB	STR
					sul2	SMX
					gyrA[87:D-Y]	CIP
SRR13527921	PRJNA678820	SAMN16824846	A094_09/19	I 4,[5],12:i:-	aadA1,aadA2,strA,strB	STR		R	R	S	S	S	NT	S	NT	R	NT	S	NT	R	R	S	S	R	NT
					blaTEM-1B	AM	AM
					cmlA1,floR	CHL
					lnu(F)	LINC
					dfrA12	SXT	SXT
					sul2,sul3	SMX
					tet(B)	T
SRR13527920	PRJNA678820	SAMN16824847	A100_09/19	Enteritidis	blaTEM-1B	AM	AM	R	R	S	S	S	NT	S	NT	S	NT	R	NT	S	S	S	S	S	NT
					strA,strB	STR
					sul2	SMX
					gyrA[87:D-Y]	CIP
SRR13527919	PRJNA678820	SAMN16824848	A101_09/19	Enteritidis	blaTEM-1B	AM	AM	R	R	S	S	S	NT	S	NT	S	NT	R	NT	S	S	S	S	S	NT
					strA,strB	STR
					sul2	SMX
					gyrA[87:D-Y]	CIP
SRR13527918	PRJNA678820	SAMN16824849	A106_09/19	Rissen	tet(A)	T	S/NT	S	S	S	S	S	NT	S	NT	S	NT	R	NT	S	S	S	S	R	NT
					parC[57:T-S]	CIP
SRR13527917	PRJNA678820	SAMN16824850	A107_09/19	Enteritidis	gyrA[87:D-N]	CIP	S/NT	S	S	S	S	S	NT	S	NT	S	NT	R	NT	S	S	S	S	S	NT
SRR13527916	PRJNA678820	SAMN16824851	A110_09/19	Typhimurium	aadA1,aadA2	STR		R	R	S	S	S	NT	S	NT	R	NT	R	NT	R	R	S	S	R	NT
					blaTEM-1B	AM	AM
					cmlA1,floR	CHL
					qnrS1	CIP
					dfrA12	SXT	SXT
					sul2,sul3	SMX
					tet(M)	T
SRR13527915	PRJNA678820	SAMN16824852	A119_09/19	Typhimurium	aadA1,aadA2	STR		R	R	S	S	S	NT	S	NT	R	NT	R	NT	R	R	S	S	R	NT
					blaTEM-1B	AM	AM
					cmlA1,floR	CHL
					qnrS1	CIP
					dfrA12	SXT	SXT
					sul2,sul3	SMX
					tet(A),tet(M)	T
SRR13527913	PRJNA678820	SAMN16824853	A141_10/19	Enteritidis	blaTEM-1B	AM	AM	R	R	S	S	S	NT	S	NT	S	NT	R	NT	S	S	S	S	S	NT
					strA,strB	STR
					sul2	SMX
					gyrA[87:D-Y]	CIP
SRR13527912	PRJNA678820	SAMN16824854	A144_10/19	I 4,[5],12:i:-	blaTEM-1B	AM	AM	R	R	S	S	S	NT	S	NT	S	NT	R	NT	S	S	S	S	R	NT
					strA,strB	STR
					sul2	SMX
					tet(B)	T
					gyrA[87:D-Y]	CIP
SRR13527911	PRJNA678820	SAMN16824855	A149_10/19	Enteritidis	blaTEM-1B	AM	AM	R	R	S	S	S	NT	S	NT	S	NT	R	NT	S	S	S	S	S	NT
					strA,strB	STR
					sul2	SMX
					gyrA[87:D-Y]	CIP
SRR13527910	PRJNA678820	SAMN16824856	A152_10/19	Enteritidis	blaTEM-1B	AM	AM	R	R	S	S	S	NT	S	NT	S	NT	R	NT	S	S	S	S	R	NT
					strA,strB	STR
					sul2	SMX
					tet(A)	T
					gyrA[87:D-Y]	CIP
SRR13527909	PRJNA678820	SAMN16824857	A160_10/19	Typhimurium	aac(3)-IId,aac(3)-IVa	GEN		R	R	R	R	R	NT	R	NT	R	NT	R	NT	R	R	R	R	R	NT
					aac(6')Ib-cr	CIP
					aadA1,aadA16,aadA2,strA,strB	STR
					aph(3')-Ia	NEO
					aph(4)-Ia	HGYB
					ARR-3	RMP
					blaNDM-1	AM CTX CRO MEM	CTX
					blaTEM-1B	AM	AM
					catB3,cmlA1,floR	CHL
					mph(A)	AZM	AZM
					oqxA,oqxB, gyrA[87:D-Y]	CIP
					dfrA27	SXT	SXT
					sul1,sul2,sul3	SMX
					tet(A),tet(B)	T
SRR13527908	PRJNA678820	SAMN16824858	A161_10/19	Javiana	parC[57:T-S]	CIP	S/NT	S	S	S	S	S	NT	S	NT	S	NT	R	NT	S	S	S	S	S	NT
SRR13527907	PRJNA678820	SAMN16824859	A172_10/19	Agona	parC[57:T-S]	CIP	S/NT	S	S	S	S	S	NT	S	NT	S	NT	R	NT	S	S	S	S	S	NT
SRR13527906	PRJNA678820	SAMN16824860	A173_10/19	Enteritidis	blaTEM-1B	AM	AM	R	R	S	S	S	NT	S	NT	S	NT	R	NT	S	S	S	S	S	NT
					strA,strB	STR
					sul2	SMX
					gyrA[87:D-Y]	CIP
SRR13527905	PRJNA678820	SAMN16824861	A175_10/19	Enteritidis	blaTEM-1B	AM	AM	R	R	S	S	S	NT	S	NT	S	NT	R	NT	S	S	S	S	S	NT
					strA,strB	STR
					sul2	SMX
					gyrA[87:D-Y]	CIP
SRR13527904	PRJNA678820	SAMN16824862	U007_08/19	Enteritidis	blaTEM-1B	AM	AM	R	R	S	NT	S	S	S	NT	S	NT	R	S	S	S	S	S	S	NT
					strA,strB	STR
					sul2	SMX
					gyrA[87:D-Y]	CIP
SRR13528001	PRJNA678820	SAMN16824863	U060_09/19	Typhimurium	aadA1,aadA2	STR	AM	R	R	S	NT	S	S	S	NT	R	NT	R	S	R	R	S	S	R	NT
					blaTEM-1B	AM
					cmlA1,floR	CHL
					qnrS1	CIP
					dfrA12	SXT	SXT
					sul2,sul3	SMX
					tet(A),tet(M)	T
STR-Streptomycin; GEN-Gentamycin; NEO-Neomycin; HGY B-Hygromycin B; CIP-Ciprofloxacin; SMX-Sulfamethoxazole; SXT-Trimethoprim-Sulfamethoxazole; T-Tetracycline; CHL-Chloramphenicol; AM-Ampicillin; CTX-Cefotaxime; CRO-Cetriaxone; CST-Colistin; MEM-Meropenem; RMP- Rifampicin; AZM-Azithromycin; LINC-Lincomycin
R-resistant; S-susceptible; NT-antibiotic was not tested; S/NT –susceptible or not tested
*phenotypic resistance but resistance genes not predicted

## Sheet: DATASET S3
DATASET S3 Isolate-level data of AMR genes (n=100)
SRA Accession	BioProject ID	BioSample ID	Isolate ID	Serotype	Sequence type	Aminoglycoside															Quinolone						Sulphonamide			Trimethoprim				Tetracycline			Phenicol			Beta-lactam							Rifampicin		Macrolide
						strA	srB	aadA5	aadA17	aadA1	aadA2	aac(3)-IVa	aph(3’)-Ic	aph(4)-Ia	aadA24	aac(3)-IId	aadA16	aph(3’)-Ia	aac(3)-Id	aadA7	aac(6’)lb_cr	qnrS1	oqxA	oqxB	gyrA	parC	sul1	sul2	sul3	dfrA27	dfrA17	dfrA14	dfrA12	tet(A)	tet(B)	tet(M)	catB3	cmlA1	floR	blaTEM-1B	blaOXA-10	blaOXA-1	blaNDM-1	blaCTXM-55	blaCTXM-64	blaCTXM-65	ARR2	ARR3	mph(A)
SRR13528004	PRJNA678820	SAMN16824763	P024_04/19	Typhimurium	19
SRR13528003	PRJNA678820	SAMN16824764	P031_04/19	I 4,[5],12:i:-	34
SRR13527991	PRJNA678820	SAMN16824765	P034_04/19	Typhimurium	19
SRR13527980	PRJNA678820	SAMN16824766	P035_05/19	I 4,[5],12:i:-	34
SRR13527969	PRJNA678820	SAMN16824767	P040_05/19	Rissen	469
SRR13527958	PRJNA678820	SAMN16824768	P048_05/19	Enteritidis	11
SRR13527947	PRJNA678820	SAMN16824769	P055_05/19	I 4,[5],12:i:-	34
SRR13527936	PRJNA678820	SAMN16824770	P073_05/19	I 4,[5],12:i:-	34
SRR13527925	PRJNA678820	SAMN16824771	P080_05/19	I 4,[5],12:i:-	34
SRR13527914	PRJNA678820	SAMN16824772	P094_05/19	Enteritidis	11
SRR13528002	PRJNA678820	SAMN16824773	P106_05/19	Enteritidis	N/A
SRR13528000	PRJNA678820	SAMN16824774	P116_06/19	Derby	40
SRR13527999	PRJNA678820	SAMN16824775	P121_06/19	Enteritidis	11
SRR13527998	PRJNA678820	SAMN16824776	P122_06/19	Enteritidis	11
SRR13527997	PRJNA678820	SAMN16824777	P124_06/19	I 4,[5],12:i:-	19
SRR13527995	PRJNA678820	SAMN16824779	P160_06/19	Derby	40
SRR13527994	PRJNA678820	SAMN16824780	P173_06/19	Enteritidis	11
SRR13527993	PRJNA678820	SAMN16824781	P177_06/19	Enteritidis	11
SRR13527992	PRJNA678820	SAMN16824782	P185_06/19	Enteritidis	11
SRR13527990	PRJNA678820	SAMN16824783	P212_07/19	Typhimurium	19
SRR13527989	PRJNA678820	SAMN16824784	P218_07/19	Singapore	501
SRR13527988	PRJNA678820	SAMN16824785	P228_07/19	I 4,[5],12:i:-	34
SRR13527987	PRJNA678820	SAMN16824786	P229_07/19	I 4,[5],12:i:-	34
SRR13527986	PRJNA678820	SAMN16824787	P235_07/19	Enteritidis	11
SRR13527985	PRJNA678820	SAMN16824788	P243_07/19	Enteritidis	11
SRR13527984	PRJNA678820	SAMN16824789	P244_07/19	Enteritidis	11
SRR13527983	PRJNA678820	SAMN16824790	P260_07/19	I 4,[5],12:i:-	34
SRR13527982	PRJNA678820	SAMN16824791	P270_07/19	I 4,[5],12:i:-	34
SRR13527981	PRJNA678820	SAMN16824792	P274_07/19	I 4,[5],12:i:-	34
SRR13527979	PRJNA678820	SAMN16824793	P276_07/19	Typhimurium	19
SRR13527978	PRJNA678820	SAMN16824794	P279_08/19	Enteritidis	11
SRR13527977	PRJNA678820	SAMN16824795	P289_08/19	Stanley	29
SRR13527976	PRJNA678820	SAMN16824796	P299_08/19	I 4,[5],12:i:-	34
SRR13527975	PRJNA678820	SAMN16824797	P300_08/19	Enteritidis	11
SRR13527974	PRJNA678820	SAMN16824798	P308_08/19	Enteritidis	11
SRR13527973	PRJNA678820	SAMN16824799	P313_08/19	Virchow	197
SRR13527972	PRJNA678820	SAMN16824800	P315_08/19	I 4,[5],12:i:-	34
SRR13527971	PRJNA678820	SAMN16824801	P319_08/19	I 4,[5],12:i:-	34
SRR13527970	PRJNA678820	SAMN16824802	P321_08/19	Typhimurium	19
SRR13527968	PRJNA678820	SAMN16824803	P322_08/19	Typhimurium	19
SRR13527967	PRJNA678820	SAMN16824804	P325_08/19	Rissen	469
SRR13527966	PRJNA678820	SAMN16824805	P326_08/19	I 4,[5],12:i:-	34
SRR13527965	PRJNA678820	SAMN16824806	P339_08/19	I 4,[5],12:i:-	34
SRR13527964	PRJNA678820	SAMN16824807	P353_09/19	I 4,[5],12:i:-	34
SRR13527963	PRJNA678820	SAMN16824808	P378_09/19	I 4,[5],12:i:-	34
SRR13527962	PRJNA678820	SAMN16824809	P383_10/19	I 4,[5],12:i:-	34
SRR13527961	PRJNA678820	SAMN16824810	P384_10/19	Stanley	29
SRR13527960	PRJNA678820	SAMN16824811	P387_10/19	I 4,[5],12:i:-	34
SRR13527959	PRJNA678820	SAMN16824812	A004_06/19	Enteritidis	11
SRR13527957	PRJNA678820	SAMN16824813	A006_05/19	Concord	694
SRR13527956	PRJNA678820	SAMN16824814	A010_05/19	Enteritidis	11
SRR13527955	PRJNA678820	SAMN16824815	A011_06/19	Enteritidis	11
SRR13527954	PRJNA678820	SAMN16824816	A013_06/19	Mgulani	2033
SRR13527953	PRJNA678820	SAMN16824817	A014_06/19	Rissen	469
SRR13527952	PRJNA678820	SAMN16824818	A017_06/19	Enteritidis	11
SRR13527951	PRJNA678820	SAMN16824819	A021_06/19	I 4,[5],12:i:-	34
SRR13527950	PRJNA678820	SAMN16824820	A024_06/19	Enteritidis	11
SRR13527949	PRJNA678820	SAMN16824821	A026_06/19	I 4,[5],12:i:-	34
SRR13527948	PRJNA678820	SAMN16824822	A030_06/19	Goldcoast	358
SRR13527946	PRJNA678820	SAMN16824823	A036_06/19	Enteritidis	11
SRR13527945	PRJNA678820	SAMN16824824	A038_06/19	Typhimurium	1544
SRR13527944	PRJNA678820	SAMN16824825	A039_06/19	Enteritidis	11
SRR13527943	PRJNA678820	SAMN16824826	A046_06/19	Enteritidis	11
SRR13527942	PRJNA678820	SAMN16824827	A047_06/19	Enteritidis	11
SRR13527941	PRJNA678820	SAMN16824828	A048_06/19	Enteritidis	11
SRR13527940	PRJNA678820	SAMN16824829	A050_06/19	Enteritidis	11
SRR13527939	PRJNA678820	SAMN16824830	A052_06/19	Enteritidis	11
SRR13527938	PRJNA678820	SAMN16824831	A054_06/19	Enteritidis	11
SRR13527937	PRJNA678820	SAMN16824832	A063_07/19	Enteritidis	11
SRR13527935	PRJNA678820	SAMN16824833	A068_07/19	Typhimurium	19
SRR13527934	PRJNA678820	SAMN16824834	A073_07/19	Enteritidis	11
SRR13527933	PRJNA678820	SAMN16824835	A074_07/19	Enteritidis	11
SRR13527932	PRJNA678820	SAMN16824836	A075_07/19	Typhimurium	19
SRR13527931	PRJNA678820	SAMN16824837	A076_07/19	Enteritidis	11
SRR13527930	PRJNA678820	SAMN16824838	A077_07/19	Enteritidis	11
SRR13527929	PRJNA678820	SAMN16824839	A078_07/19	Enteritidis	11
SRR13527928	PRJNA678820	SAMN16824840	A079_07/19	Enteritidis	1925
SRR13527927	PRJNA678820	SAMN16824841	A081_08/19	Saintpaul	50
SRR13527927	PRJNA678820	SAMN16824841	A084_08/19	Kentucky	198
SRR13527924	PRJNA678820	SAMN16824843	A087_08/19	I 4,[5],12:i:-	34
SRR13527923	PRJNA678820	SAMN16824844	A088_08/19	Enteritidis	11
SRR13527922	PRJNA678820	SAMN16824845	A090_09/19	Enteritidis	11
SRR13527921	PRJNA678820	SAMN16824846	A094_09/19	I 4,[5],12:i:-	34
SRR13527920	PRJNA678820	SAMN16824847	A100_09/19	Enteritidis	11
SRR13527919	PRJNA678820	SAMN16824848	A101_09/19	Enteritidis	11
SRR13527918	PRJNA678820	SAMN16824849	A106_09/19	Rissen	469
SRR13527917	PRJNA678820	SAMN16824850	A107_09/19	Enteritidis	11
SRR13527916	PRJNA678820	SAMN16824851	A110_09/19	Typhimurium	19
SRR13527915	PRJNA678820	SAMN16824852	A119_09/19	Typhimurium	19
SRR13527913	PRJNA678820	SAMN16824853	A141_10/19	Enteritidis	11
SRR13527912	PRJNA678820	SAMN16824854	A144_10/19	I 4,[5],12:i:-	34
SRR13527911	PRJNA678820	SAMN16824855	A149_10/19	Enteritidis	11
SRR13527910	PRJNA678820	SAMN16824856	A152_10/19	Enteritidis	11
SRR13527909	PRJNA678820	SAMN16824857	A160_10/19	Typhimurium	34
SRR13527908	PRJNA678820	SAMN16824858	A161_10/19	Javiana	1547
SRR13527907	PRJNA678820	SAMN16824859	A172_10/19	Agona	13
SRR13527906	PRJNA678820	SAMN16824860	A173_10/19	Enteritidis	11
SRR13527905	PRJNA678820	SAMN16824861	A175_10/19	Enteritidis	11
SRR13527904	PRJNA678820	SAMN16824862	U007_08/19	Enteritidis	11
SRR13528001	PRJNA678820	SAMN16824863	U060_09/19	Typhimurium	19
Black box-genes were present; white box- genes were absent
[truncated: 2 more columns]

## Sheet: DATASET S4
DATASET S4 Isolate with known quinolone mutation in GyrA/ParC and amino acid change position
SRA Accession	BioProject ID	BioSample ID	Isolate ID	Serotype	Sequence type	Mutation in GyrA/ParC	Nucleotide change	Amino acid change
SRR13527969	PRJNA678820	SAMN16824767	P040_05/19	Rissen	469	parC p.T57S	ACC -> AGC	T -> S
SRR13527958	PRJNA678820	SAMN16824768	P048_05/19	Enteritidis	11	gyrA p.D87Y	GAC -> TAC	D -> Y
SRR13527914	PRJNA678820	SAMN16824772	P094_05/19	Enteritidis	11	gyrA p.D87Y	GAC -> TAC	D -> Y
SRR13528002	PRJNA678820	SAMN16824773	P106_05/19	Enteritidis	N/A	gyrA p.D87G	GAC -> GGC	D -> G
SRR13528000	PRJNA678820	SAMN16824774	P116_06/19	Derby	40	parC p.T57S	ACC -> AGC	T -> S
SRR13527999	PRJNA678820	SAMN16824775	P121_06/19	Enteritidis	11	gyrA p.D87Y	GAC -> TAC	D -> Y
SRR13527998	PRJNA678820	SAMN16824776	P122_06/19	Enteritidis	11	gyrA p.D87Y	GAC -> TAC	D -> Y
SRR13527997	PRJNA678820	SAMN16824777	P124_06/19	I 4,[5],12:i:-	19	gyrA p.S83F	TCC -> TTC	S -> F
SRR13527995	PRJNA678820	SAMN16824779	P160_06/19	Derby	40	parC p.T57S	ACC -> AGC	T -> S
SRR13527994	PRJNA678820	SAMN16824780	P173_06/19	Enteritidis	11	gyrA p.D87Y	GAC -> TAC	D -> Y
SRR13527993	PRJNA678820	SAMN16824781	P177_06/19	Enteritidis	11	gyrA p.D87Y	GAC -> TAC	D -> Y
SRR13527992	PRJNA678820	SAMN16824782	P185_06/19	Enteritidis	11	gyrA p.D87Y	GAC -> TAC	D -> Y
SRR13527986	PRJNA678820	SAMN16824787	P235_07/19	Enteritidis	11	gyrA p.D87Y	GAC -> TAC	D -> Y
SRR13527985	PRJNA678820	SAMN16824788	P243_07/19	Enteritidis	11	gyrA p.D87Y	GAC -> TAC	D -> Y
SRR13527984	PRJNA678820	SAMN16824789	P244_07/19	Enteritidis	11	gyrA p.D87Y	GAC -> TAC	D -> Y
SRR13527978	PRJNA678820	SAMN16824794	P279_08/19	Enteritidis	11	gyrA p.D87Y	GAC -> TAC	D -> Y
SRR13527977	PRJNA678820	SAMN16824795	P289_08/19	Stanley	29	parC p.T57S	ACC -> AGC	T -> S
SRR13527976	PRJNA678820	SAMN16824796	P299_08/19	I 4,[5],12:i:-	34	gyrA p.D87Y	GAC -> TAC	D -> Y
SRR13527975	PRJNA678820	SAMN16824797	P300_08/19	Enteritidis	11	gyrA p.D87Y	GAC -> TAC	D -> Y
SRR13527974	PRJNA678820	SAMN16824798	P308_08/19	Enteritidis	11	gyrA p.D87Y	GAC -> TAC	D -> Y
SRR13527973	PRJNA678820	SAMN16824799	P313_08/19	Virchow	197	parC p.T57S	ACC -> AGC	T -> S
SRR13527967	PRJNA678820	SAMN16824804	P325_08/19	Rissen	469	parC p.T57S	ACC -> AGC	T -> S
SRR13527965	PRJNA678820	SAMN16824806	P339_08/19	I 4,[5],12:i:-	34	gyrA p.D87Y	GAC -> TAC	D -> Y
SRR13527961	PRJNA678820	SAMN16824810	P384_10/19	Stanley	29	parC p.T57S	ACC -> AGC	T -> S
SRR13527959	PRJNA678820	SAMN16824812	A004­_06/19	Enteritidis	11	gyrA p.D87Y	GAC -> TAC	D -> Y
SRR13527957	PRJNA678820	SAMN16824813	A006­_05/19	Concord	694	parC p.T57S	ACC -> AGC	T -> S
SRR13527956	PRJNA678820	SAMN16824814	A010_05/19	Enteritidis	11	gyrA p.D87Y	GAC -> TAC	D -> Y
SRR13527955	PRJNA678820	SAMN16824815	A011_06/19	Enteritidis	11	gyrA p.D87Y	GAC -> TAC	D -> Y
SRR13527954	PRJNA678820	SAMN16824816	A013_06/19	Mgulani	2033	parC p.T57S	ACC -> AGC	T -> S
SRR13527953	PRJNA678820	SAMN16824817	A014_06/19	Rissen	469	parC p.T57S	ACC -> AGC	T -> S
SRR13527952	PRJNA678820	SAMN16824818	A017_06/19	Enteritidis	11	gyrA p.D87Y	GAC -> TAC	D -> Y
SRR13527950	PRJNA678820	SAMN16824820	A024_06/19	Enteritidis	11	gyrA p.D87Y	GAC -> TAC	D -> Y
SRR13527949	PRJNA678820	SAMN16824821	A026_06/19	I 4,[5],12:i:-	34	gyrA p.D87N	GAC -> AAC	D -> N
SRR13527948	PRJNA678820	SAMN16824822	A030_06/19	Goldcoast	358	parC p.T57S	ACC -> AGC	T -> S
SRR13527946	PRJNA678820	SAMN16824823	A036_06/19	Enteritidis	11	gyrA p.D87Y	GAC -> TAC	D -> Y
SRR13527944	PRJNA678820	SAMN16824825	A039_06/19	Enteritidis	11	gyrA p.D87Y	GAC -> TAC	D -> Y
SRR13527943	PRJNA678820	SAMN16824826	A046_06/19	Enteritidis	11	gyrA p.D87Y	GAC -> TAC	D -> Y
SRR13527942	PRJNA678820	SAMN16824827	A047_06/19	Enteritidis	11	gyrA p.D87Y	GAC -> TAC	D -> Y
SRR13527941	PRJNA678820	SAMN16824828	A048_06/19	Enteritidis	11	gyrA p.D87Y	GAC -> TAC	D -> Y
SRR13527940	PRJNA678820	SAMN16824829	A050_06/19	Enteritidis	11	gyrA p.D87Y	GAC -> TAC	D -> Y
SRR13527939	PRJNA678820	SAMN16824830	A052_06/19	Enteritidis	11	gyrA p.D87Y	GAC -> TAC	D -> Y
SRR13527938	PRJNA678820	SAMN16824831	A054_06/19	Enteritidis	11	gyrA p.D87Y	GAC -> TAC	D -> Y
SRR13527937	PRJNA678820	SAMN16824832	A063_07/19	Enteritidis	11	gyrA p.D87Y	GAC -> TAC	D -> Y
SRR13527934	PRJNA678820	SAMN16824834	A073_07/19	Enteritidis	11	gyrA p.D87Y	GAC -> TAC	D -> Y
SRR13527933	PRJNA678820	SAMN16824835	A074_07/19	Enteritidis	11	gyrA p.D87Y	GAC -> TAC	D -> Y
SRR13527931	PRJNA678820	SAMN16824837	A076_07/19	Enteritidis	11	gyrA p.D87Y	GAC -> TAC	D -> Y
SRR13527930	PRJNA678820	SAMN16824838	A077_07/19	Enteritidis	11	gyrA p.D87Y	GAC -> TAC	D -> Y
SRR13527929	PRJNA678820	SAMN16824839	A078_07/19	Enteritidis	11	gyrA p.D87Y	GAC -> TAC	D -> Y
SRR13527927	PRJNA678820	SAMN16824841	A081_08/19	Saintpaul	50	gyrA p.S83Y	TCC -> TAC	S -> Y
SRR13527927	PRJNA678820	SAMN16824841	A084_08/19	Kentucky	198	gyrA p.S83F	TCC -> TTC	S -> F
						gyrA p.D87N	GAC -> AAC	D -> N
						parC p.T57S	ACC -> AGC	T -> S
						parC p.S80I	AGC -> ATC	S -> I
SRR13527923	PRJNA678820	SAMN16824844	A088_08/19	Enteritidis	11	gyrA p.D87Y	GAC -> TAC	D -> Y
SRR13527922	PRJNA678820	SAMN16824845	A090_09/19	Enteritidis	11	gyrA p.D87Y	GAC -> TAC	D -> Y
SRR13527920	PRJNA678820	SAMN16824847	A100_09/19	Enteritidis	11	gyrA p.D87Y	GAC -> TAC	D -> Y
SRR13527919	PRJNA678820	SAMN16824848	A101_09/19	Enteritidis	11	gyrA p.D87Y	GAC -> TAC	D -> Y
SRR13527918	PRJNA678820	SAMN16824849	A106_09/19	Rissen	469	parC p.T57S	ACC -> AGC	T -> S
SRR13527917	PRJNA678820	SAMN16824850	A107_09/19	Enteritidis	11	gyrA p.D87N	GAC -> AAC	D -> N
SRR13527913	PRJNA678820	SAMN16824853	A141_10/19	Enteritidis	11	gyrA p.D87Y	GAC -> TAC	D -> Y
SRR13527912	PRJNA678820	SAMN16824854	A144_10/19	I 4,[5],12:i:-	34	gyrA p.D87Y	GAC -> TAC	D -> Y
SRR13527911	PRJNA678820	SAMN16824855	A149_10/19	Enteritidis	11	gyrA p.D87Y	GAC -> TAC	D -> Y
SRR13527910	PRJNA678820	SAMN16824856	A152_10/19	Enteritidis	11	gyrA p.D87Y	GAC -> TAC	D -> Y
SRR13527909	PRJNA678820	SAMN16824857	A160_10/19	Typhimurium	34	gyrA p.D87Y	GAC -> TAC	D -> Y
SRR13527908	PRJNA678820	SAMN16824858	A161_10/19	Javiana	1547	parC p.T57S	ACC -> AGC	T -> S
SRR13527907	PRJNA678820	SAMN16824859	A172_10/19	Agona	13	parC p.T57S	ACC -> AGC	T -> S
SRR13527906	PRJNA678820	SAMN16824860	A173_10/19	Enteritidis	11	gyrA p.D87Y	GAC -> TAC	D -> Y
SRR13527905	PRJNA678820	SAMN16824861	A175_10/19	Enteritidis	11	gyrA p.D87Y	GAC -> TAC	D -> Y
SRR13527904	PRJNA678820	SAMN16824862	U007_08/19	Enteritidis	11	gyrA p.D87Y	GAC -> TAC	D -> Y
